# Supplementary material for: Absolute quantification of cell-free microRNAs in cancer patients
Source: Oncotarget. 2015 May 2;6(16):14545–55. doi: 10.18632/oncotarget.3859 (PMC4546486; doi:10.18632/oncotarget.3859)
Supplement: Supplementary file 2 [file oncotarget-06-14545-s002.xlsx]

## Sheet: 1
Supplementary Table 1 - Levels of cell-free microRNAs detected in at least ine sample using microarray. For each miRNA and each experimental group, the average, log2-transformed, normalized expression value is reported. The nonlinear fold change between tumors and healthy controls is also reported
microRNA	Healthy	Breast	Fold change BC/H	CRC	Fold change CRC/H	Lung	Fold change LC/H	Melanoma	Fold change M/H
hsa-miR-4281	9.14584	9.31672	1.01868	9.11776	0.996929	9.39503	1.02725	8.95658	0.979306
hsa-miR-2861	8.07213	8.0146	0.992874	7.92588	0.981883	7.89562	0.978134	7.82077	0.968861
hsa-miR-486-5p	7.40555	7.73739	1.04481	7.48257	1.0104	6.52574	0.881197	7.69297	1.03881
hsa-miR-638	7.57389	7.49746	0.989908	7.40476	0.977668	7.4673	0.985926	7.61349	1.00523
hsa-miR-720_v18.0	6.79299	7.47135	1.09986	7.54517	1.11073	7.08646	1.0432	7.04569	1.0372
hsa-miR-3665	7.42435	7.29931	0.983158	7.25148	0.976717	7.09615	0.955795	6.97138	0.938988
hsa-miR-1202	6.66452	6.73832	1.01107	6.66446	0.999992	6.98947	1.04876	6.379	0.957158
hsa-miR-1915-3p	6.86065	6.68727	0.974728	6.63689	0.967385	6.72498	0.980225	6.41787	0.935461
hsa-miR-1225-5p	6.57451	6.57635	1.00028	6.51671	0.991208	6.98185	1.06196	6.24297	0.949573
hsa-miR-3656	6.5448	6.29944	0.96251	6.21808	0.95008	6.37518	0.974083	6.83665	1.04459
hsa-miR-451a	5.67133	6.29524	1.11001	6.03049	1.06333	5.19487	0.915987	8.90921	1.57092
hsa-miR-3162-5p	6.13624	6.11705	0.996873	5.96738	0.972482	6.14845	1.00199	5.37544	0.876017
hsa-miR-1207-5p	6.00109	5.8649	0.977307	5.71359	0.952093	5.93007	0.988165	5.72269	0.953608
hsa-miR-22-3p	5.51411	5.76087	1.04475	6.08682	1.10386	5.03371	0.912878	5.69039	1.03197
hsa-miR-671-5p	5.61952	5.65651	1.00658	5.38513	0.95829	5.22869	0.930453	5.05697	0.899894
hsa-miR-3663-3p	5.93287	5.62643	0.948348	5.57077	0.938967	5.48099	0.923834	5.54733	0.935015
hsa-miR-320c	5.31891	5.34366	1.00465	5.17581	0.973096	4.72241	0.887853	4.85743	0.913237
hsa-miR-92a-3p	4.30617	5.18388	1.20383	4.98427	1.15747	3.70202	0.859702	5.47544	1.27153
hsa-miR-940	5.31757	5.08894	0.957005	5.16131	0.970615	5.39345	1.01427	5.20901	0.979586
hsa-miR-1268a	5.02451	5.01906	0.998915	4.8884	0.972912	5.24685	1.04425	4.84532	0.964338
hsa-miR-3679-5p	4.94796	4.95148	1.00071	4.76215	0.962446	5.1477	1.04037	4.61714	0.93314
hsa-miR-4270	4.90334	4.78838	0.976554	4.58233	0.934532	4.44576	0.906679	4.59012	0.936121
hsa-miR-3141	4.42809	4.64082	1.04804	4.42473	0.999242	4.84977	1.09523	4.24389	0.958403
hsa-miR-320d	3.9886	4.6253	1.15963	4.66272	1.16901	4.51272	1.1314	4.30175	1.07851
hsa-miR-630	4.47933	4.54457	1.01456	4.15523	0.927646	3.27078	0.730195	4.1848	0.934247
hsa-miR-4271	4.22802	4.38095	1.03617	4.1514	0.981878	4.30129	1.01733	3.52348	0.833365
hsa-miR-320b	3.79357	4.30084	1.13372	4.21876	1.11208	3.50863	0.92489	3.85767	1.0169
hsa-miR-1228-3p	4.44487	4.2816	0.963266	4.28093	0.963116	4.43233	0.997178	1.34775	0.303215
hsa-miR-3195	3.95681	4.1251	1.04253	4.09195	1.03415	4.15926	1.05116	4.05274	1.02424
hsa-miR-1234-3p	3.93156	3.87108	0.984616	3.8697	0.984265	3.98477	1.01353	2.09823	0.533688
hsa-miR-320a	3.61638	3.81941	1.05614	3.748	1.03639	2.40106	0.663938	2.95153	0.816157
hsa-miR-4298	3.87901	3.79656	0.978745	3.78803	0.976546	3.8118	0.982673	3.67558	0.947557
hsa-miR-4327	3.97131	3.7674	0.948654	2.89012	0.72775	3.43837	0.865802	3.32079	0.836196
hsa-miR-320e	3.04331	3.75143	1.23268	3.74237	1.2297	3.23722	1.06372	3.57917	1.17608
hsa-miR-483-5p	3.53214	3.72158	1.05363	3.36212	0.951863	2.9409	0.83261	2.93101	0.82981
hsa-miR-30d-5p	2.72203	3.70307	1.36041	3.77899	1.3883	2.56464	0.942181	3.25935	1.1974
hsa-miR-3196	3.70585	3.68023	0.993087	3.09795	0.835962	3.86292	1.04239	3.40473	0.918745
hsa-miR-1281	3.46008	3.62141	1.04663	3.82869	1.10653	3.58139	1.03506	4.03344	1.16571
hsa-miR-150-3p	3.83105	3.61527	0.943676	2.65534	0.69311	3.04971	0.796053	3.27417	0.854642
hsa-miR-762	3.7745	3.60532	0.955177	3.01389	0.798485	3.67606	0.973919	3.39058	0.898285
hsa-miR-188-5p	3.48202	3.6005	1.03403	3.32387	0.95458	3.77725	1.08479	3.33762	0.95853
hsa-miR-642b-3p	3.633	3.59445	0.989388	3.1503	0.867136	3.55484	0.978487	3.03773	0.836148
hsa-miR-19b-3p	2.74682	3.47739	1.26597	3.3517	1.22021	0.396791	0.144455	4.97402	1.81083
hsa-miR-1238-3p	3.48933	3.43788	0.985253	3.47123	0.994811	3.4844	0.998586	-3.27052	-0.937289
hsa-miR-939-5p	3.34046	3.3264	0.995791	3.11584	0.932758	2.92486	0.875586	3.00249	0.898823
hsa-miR-191-3p	3.33256	3.30441	0.991553	3.34634	1.00413	3.35787	1.00759	-1.54926	-0.464886
hsa-miR-1280_v18.0	3.39264	3.27623	0.965689	3.22697	0.951169	3.52654	1.03947	-0.76829	-0.226458
hsa-miR-1825	3.05113	3.22783	1.05791	3.34159	1.0952	3.19725	1.04789	2.84827	0.933514
hsa-miR-1275	3.47444	3.1035	0.893237	2.632	0.757531	2.98923	0.860348	2.39221	0.688518
hsa-miR-4313	2.85942	3.09659	1.08295	2.47229	0.864614	3.03998	1.06315	-2.17802	-0.761699
hsa-miR-572	2.9078	2.85097	0.980455	2.41339	0.829971	2.38382	0.819803	3.16599	1.08879
hsa-miR-574-5p	2.1041	2.83564	1.34767	3.66626	1.74243	3.1837	1.51309	4.4807	2.1295
hsa-miR-1274b_v16.0	1.46258	2.76811	1.89262	2.56321	1.75252	2.10127	1.43668	3.2325	2.21013
hsa-miR-4257	2.24125	2.60194	1.16093	2.49017	1.11106	1.70328	0.759968	0.622851	0.277903
hsa-miR-425-3p	2.11329	2.30814	1.0922	2.03315	0.962081	2.41872	1.14453	-3.2827	-1.55336
hsa-miR-1225-3p	2.2762	2.25195	0.989344	1.91886	0.843007	2.46626	1.0835	-2.37212	-1.04214
hsa-miR-3676-3p	1.84607	2.14144	1.16	1.92231	1.0413	2.64106	1.43064	-3.2827	-1.77821
hsa-miR-3652	2.07102	1.86036	0.898286	1.53764	0.742459	3.53029	1.70462	1.95278	0.942907
hsa-miR-1299	2.28239	1.78921	0.78392	1.86676	0.817899	4.17886	1.83092	2.69087	1.17897
hsa-miR-4286	0.893173	1.76647	1.97775	1.5098	1.69038	2.12827	2.38282	2.23413	2.50134
hsa-miR-4284	2.30095	1.55988	0.67793	2.34441	1.01889	1.96499	0.85399	-3.2687	-1.42059
hsa-miR-718	-0.0262291	1.20239	-45.8421	-0.383023	14.603	-0.329819	12.5746	2.1652	-82.5496
hsa-miR-371a-5p	0.169424	1.19165	7.0335	0.784833	4.63235	0.193399	1.14151	-0.186657	-1.10171
hsa-miR-16-5p	2.0111	1.12449	0.559144	1.52932	0.760438	0.691889	0.344035	5.81748	2.89269
hsa-miR-134	1.34592	0.925917	0.687946	-0.489635	-0.363793	0.393464	0.292339	1.1775	0.87487
hsa-miR-3156-5p	0.0569054	0.886849	15.5846	0.365915	6.43023	2.16872	38.111	1.42896	25.1111
hsa-miR-3937	0.693978	0.635296	0.915442	0.43508	0.626936	0.91889	1.32409	1.29145	1.86094
hsa-miR-765	-0.326363	0.267507	-0.819662	-0.453477	1.38949	-0.544372	1.66799	-1.74999	5.36211
hsa-miR-3188	-0.0113934	0.192624	-16.9066	-0.495582	43.4974	1.36744	-120.02	1.3829	-121.377
hsa-miR-760	-0.594026	0.132476	-0.223013	0.276884	-0.466114	1.53791	-2.58896	0.478039	-0.804744
hsa-miR-1224-5p	-0.00362401	0.0973917	-26.8741	-1.08743	300.062	-0.56008	154.547	-1.35448	373.751
hsa-miR-21-5p	0.401682	0.0411964	0.10256	2.04185	5.08325	-0.935691	-2.32943	3.83893	9.55713
hsa-miR-933	-0.632585	-0.146812	0.232082	-0.636801	1.00666	0.0891411	-0.140916	-3.2827	5.18934
hsa-miR-223-3p	0.708808	-0.271603	-0.383182	0.680033	0.959404	0.474319	0.669178	2.95664	4.17129
hsa-miR-106b-5p	0.0593721	-0.357679	-6.02436	0.532419	8.96749	-1.40549	-23.6726	2.58339	43.5118
hsa-miR-2276	-0.0360452	-0.360133	9.99114	-1.80382	50.0432	-1.20028	33.2992	-1.66543	46.2039
hsa-miR-25-3p	0.00876591	-0.461591	-52.6575	-0.421829	-48.1215	-1.69005	-192.798	2.97926	339.869
hsa-miR-93-5p	-0.258838	-0.506037	1.95503	-0.766539	2.96146	-2.0822	8.04441	1.54856	-5.98272
hsa-miR-24-3p	-0.204709	-0.509036	2.48663	0.856154	-4.1823	-0.564339	2.75679	0.760423	-3.71466
hsa-miR-4306	0.431579	-0.526686	-1.22037	0.152177	0.352606	-0.0760051	-0.176109	3.04427	7.0538
hsa-miR-1237-3p	-0.490856	-0.581086	1.18382	-0.363553	0.74065	0.857841	-1.74764	-2.90973	5.92787
hsa-miR-135a-3p	-0.023888	-0.886482	37.1099	-1.75636	73.5246	-0.719233	30.1085	-1.31936	55.2311
hsa-miR-1249	-0.915065	-1.00072	1.09361	-1.05292	1.15066	-1.32081	1.4434	-3.2827	3.58739
hsa-miR-584-5p	-1.75443	-1.02786	0.585864	-1.91126	1.08939	-1.81118	1.03234	-3.2676	1.86249
hsa-let-7b-5p	0.00636762	-1.13882	-178.845	0.171175	26.8821	-0.24023	-37.7268	2.83947	445.924
hsa-miR-185-5p	-0.976213	-1.24024	1.27046	-0.642866	0.65853	-1.72092	1.76285	1.97587	-2.02401
hsa-miR-766-3p	-1.48812	-1.30589	0.877546	-0.261299	0.17559	0.00368616	-0.00247706	0.0883481	-0.059369
hsa-miR-1260a	-1.31886	-1.31082	0.993905	-1.15028	0.872178	-0.399895	0.303213	-0.366384	0.277804
hsa-miR-3610	-1.22898	-1.34205	1.092	-2.83777	2.30904	0.0846237	-0.0688568	2.17416	-1.76908
hsa-miR-324-3p	-1.10791	-1.38392	1.24912	-1.57244	1.41928	-0.457474	0.412915	0.328121	-0.296161
hsa-miR-498	-0.601305	-1.54492	2.56928	-1.03581	1.7226	-1.02284	1.70103	0.0409456	-0.0680946
hsa-miR-1246	-0.724372	-1.60274	2.21258	-1.40135	1.93458	0.362516	-0.500455	-0.254899	0.351889
hsa-let-7i-5p	-1.10661	-1.65513	1.49568	-0.390138	0.352552	-1.63196	1.47473	2.30994	-2.0874
hsa-miR-20a-5p	-0.918557	-1.67729	1.82601	-0.388373	0.422808	-2.42434	2.6393	0.599559	-0.652718
hsa-miR-4323	-1.83362	-1.7823	0.972012	-1.56212	0.851934	-0.179407	0.0978432	-2.89181	1.57711
hsa-miR-3124-5p	-1.61476	-1.87042	1.15832	-1.99242	1.23388	-2.61115	1.61705	-2.61886	1.62183
hsa-miR-103a-3p	-1.44674	-1.87546	1.29633	-0.656722	0.453931	-2.55478	1.76588	0.320594	-0.221596
hsa-miR-3194-5p	-2.4973	-1.92536	0.770978	-2.72295	1.09036	-1.88535	0.754953	-1.9941	0.798503
hsa-miR-107	-0.553708	-1.93499	3.4946	-0.694175	1.25368	-0.971976	1.75539	0.125539	-0.226725
hsa-miR-17-5p	-1.35726	-1.95576	1.44096	-0.982547	0.723919	-2.65302	1.95469	0.301225	-0.221936
hsa-miR-193a-5p	-2.87827	-2.02957	0.705134	-3.03012	1.05276	-2.75471	0.957071	-3.2827	1.14051
hsa-miR-33b-3p	-1.50798	-2.03646	1.35045	-1.42209	0.943043	-0.877263	0.581748	-3.2827	2.17689
hsa-miR-4253	-2.54204	-2.06005	0.810391	-2.79898	1.10107	-2.57902	1.01454	-3.2827	1.29136
hsa-miR-3911	-2.23993	-2.07114	0.924646	-2.70702	1.20853	-1.86189	0.831226	-2.4827	1.10838
hsa-miR-140-3p	-1.21986	-2.0955	1.71782	-2.25728	1.85044	-1.32452	1.0858	-0.861257	0.706028
hsa-miR-19a-3p	-1.56048	-2.16413	1.38684	-1.14191	0.731769	-2.80187	1.79552	-1.53347	0.98269
hsa-miR-423-5p	-2.37334	-2.17941	0.918287	-2.23115	0.940087	-2.8797	1.21335	-2.98561	1.25797
hsa-miR-3138	-2.34711	-2.2177	0.944866	-2.09985	0.894655	-2.0394	0.868901	-1.265	0.538962
hsa-miR-575	-1.62568	-2.24904	1.38344	-2.64677	1.6281	-1.63315	1.00459	-1.0734	0.66028
hsa-miR-15b-5p	-1.98786	-2.2537	1.13373	-1.16056	0.583826	-3.06835	1.54354	-0.396389	0.199405
hsa-miR-3147	-2.97933	-2.26719	0.760974	-2.51671	0.844722	-2.31191	0.775985	-2.86564	0.96184
hsa-miR-149-3p	-2.13496	-2.32244	1.08781	-2.94321	1.37858	-3.24702	1.52088	-3.2827	1.53759
hsa-miR-30e-5p	-1.98928	-2.37628	1.19454	-1.70313	0.85615	-0.782755	0.393486	-1.421	0.714329
hsa-miR-197-3p	-2.38994	-2.37916	0.99549	-1.26074	0.527519	-1.77146	0.741213	-0.795983	0.333056
hsa-miR-3675-3p	-1.84591	-2.38316	1.29105	-2.14756	1.16341	-1.98316	1.07435	-3.2827	1.77836
hsa-miR-26a-5p	-2.8466	-2.39822	0.842487	-1.32407	0.465141	-2.96559	1.0418	-2.02334	0.710793
hsa-miR-144-3p	-1.13468	-2.42668	2.13866	-2.64553	2.33153	-2.17318	1.91524	0.309821	-0.273048
hsa-miR-15a-5p	-1.87675	-2.43459	1.29723	-1.31113	0.698614	-2.74724	1.46382	-1.72479	0.919028
hsa-miR-130a-3p	-2.45339	-2.49163	1.01559	-1.56564	0.638152	-2.57297	1.04874	-1.66747	0.67966
hsa-miR-634	-2.52995	-2.50177	0.988861	-3.08058	1.21764	-2.83663	1.12122	-3.2827	1.29754
hsa-miR-425-5p	-2.56762	-2.50285	0.974777	-2.17642	0.847641	-2.47094	0.962346	-0.223139	0.086905
hsa-miR-4310	-1.94649	-2.54767	1.30885	-2.31344	1.18852	-2.05811	1.05734	-3.2827	1.68647
hsa-miR-636	-1.9976	-2.55878	1.28093	-2.23725	1.11997	-2.01611	1.00927	-2.50611	1.25456
hsa-miR-877-3p	-1.73615	-2.57339	1.48224	-1.12919	0.6504	-1.21935	0.702329	0.0639167	-0.0368152
hsa-miR-23a-3p	-2.41869	-2.5847	1.06864	-1.32693	0.548615	-2.397	0.991033	-1.83833	0.760051
hsa-miR-3180-5p	-2.09453	-2.61666	1.24928	-2.08499	0.995446	-1.59292	0.760513	-3.2827	1.56727
hsa-let-7a-5p	-2.90732	-2.63704	0.907034	-1.63563	0.562591	-2.85074	0.980538	-2.21516	0.761926
hsa-miR-150-5p	-2.07444	-2.6395	1.27239	-2.53733	1.22314	-2.98023	1.43664	0.039396	-0.0189911
hsa-miR-126-3p	-2.92354	-2.69585	0.922117	-1.92994	0.660138	-3.11087	1.06408	-0.643758	0.220198
hsa-miR-342-3p	-2.91412	-2.70848	0.929433	-2.52542	0.866614	-2.92333	1.00316	-2.49961	0.857756
hsa-miR-3679-3p	-2.18257	-2.71921	1.24587	-2.67943	1.22765	-2.27523	1.04245	-3.2827	1.50405
hsa-miR-874	-2.81301	-2.72839	0.969919	-3.09438	1.10002	-3.20728	1.14016	-3.2827	1.16697
hsa-miR-151a-3p	-2.96139	-2.74451	0.926763	-2.27313	0.767591	-3.10669	1.04907	-3.15654	1.0659
hsa-miR-1229-3p	-2.08489	-2.74602	1.3171	-2.63908	1.26581	-2.23864	1.07374	-3.03223	1.45438
hsa-miR-623	-2.93133	-2.76698	0.943935	-2.50565	0.854784	-3.15932	1.07778	-3.02286	1.03122
hsa-miR-574-3p	-2.63226	-2.77394	1.05382	-2.26474	0.86038	-0.688783	0.26167	1.46151	-0.55523
hsa-miR-514b-5p	-3.04647	-2.78982	0.915754	-3.18993	1.04709	-3.23951	1.06336	-3.2827	1.07754
hsa-miR-3682-3p	-3.26226	-2.79143	0.855675	-3.25794	0.998676	-3.24378	0.994336	-3.26895	1.00205
hsa-let-7g-5p	-2.4373	-2.79415	1.14641	-1.99462	0.818371	-2.87005	1.17755	-1.3235	0.543018
hsa-miR-142-3p	-3.03853	-2.79743	0.920654	-2.13828	0.703723	-3.15327	1.03776	-2.90443	0.955869
hsa-miR-1290	-2.8776	-2.83285	0.984448	-2.90953	1.0111	-2.26562	0.78733	-2.28019	0.792392
hsa-miR-122-5p	-2.69289	-2.86008	1.06209	-2.84708	1.05726	-2.88808	1.07248	-1.65754	0.615525
hsa-miR-27a-3p	-3.10073	-2.86011	0.922398	-1.99136	0.642222	-3.00849	0.970251	-2.55521	0.824066
hsa-miR-3198	-2.89126	-2.87292	0.993658	-3.25794	1.12682	-3.02583	1.04654	-3.07315	1.06291
hsa-miR-181a-5p	-3.26226	-2.89598	0.887722	-2.23026	0.683657	-2.84355	0.871652	-3.25336	0.997273
hsa-miR-1914-3p	-3.00652	-2.89857	0.964094	-3.12615	1.03979	-3.21338	1.0688	-2.39812	0.797642
hsa-miR-1181	-2.48041	-2.90893	1.17276	-3.25794	1.31347	-2.66552	1.07463	-3.03458	1.22342
hsa-miR-1183	-2.89808	-2.9639	1.02271	-3.25794	1.12417	-2.92573	1.00954	-1.61696	0.557943
hsa-let-7d-5p	-3.26226	-2.9766	0.912436	-2.32829	0.713706	-3.10747	0.952553	-2.67018	0.818508
hsa-miR-1226-5p	-2.86998	-2.98245	1.03919	-3.25794	1.13518	-3.08458	1.07477	-3.24404	1.13034
hsa-miR-130b-3p	-3.17563	-2.98482	0.939915	-2.40438	0.757135	-3.13536	0.987318	-2.52387	0.794763
hsa-miR-361-5p	-3.26226	-3.0127	0.923501	-2.90914	0.891756	-3.25672	0.998303	-3.2686	1.00194
hsa-miR-3131	-2.93896	-3.02532	1.02938	-3.25794	1.10853	-2.84814	0.969096	-3.2827	1.11696
hsa-miR-1295a	-3.01841	-3.06288	1.01473	-3.13905	1.03997	-2.69839	0.893977	-0.949365	0.314525
hsa-miR-151a-5p	-3.26226	-3.07453	0.942456	-2.45018	0.75107	-3.25672	0.998303	-2.96143	0.907786
hsa-let-7f-5p	-3.12666	-3.08189	0.985681	-2.37029	0.758092	-3.1431	1.00526	-2.49248	0.797172
hsa-miR-29c-3p	-3.12573	-3.08894	0.98823	-3.08298	0.986324	-3.13633	1.00339	-2.75862	0.882554
hsa-miR-4322	-3.07151	-3.10726	1.01164	-3.25794	1.0607	-3.20255	1.04266	-3.2827	1.06876
hsa-miR-3125	-3.26226	-3.10976	0.953254	-3.25794	0.998676	-3.25672	0.998303	-3.2827	1.00627
hsa-miR-1471	-2.87297	-3.1107	1.08274	-3.25794	1.134	-2.9851	1.03903	-1.89216	0.658606
hsa-miR-3680-3p	-3.07196	-3.11771	1.01489	-3.25794	1.06054	-2.5522	0.830805	-3.07745	1.00179
hsa-miR-513a-5p	-3.17504	-3.12125	0.98306	-3.207	1.01007	-2.89629	0.912207	-3.09467	0.974687
hsa-miR-3648	-2.97059	-3.12191	1.05094	-3.25794	1.09673	-3.08111	1.03721	-1.85223	0.623524
hsa-miR-146a-5p	-3.26226	-3.12191	0.95698	-2.6763	0.820382	-3.08565	0.945863	-3.06457	0.939403
hsa-miR-328	-3.26226	-3.12263	0.9572	-3.00238	0.920339	-3.18027	0.974868	-2.34304	0.718226
hsa-miR-296-5p	-2.60182	-3.13622	1.20539	-3.00116	1.15348	-2.95371	1.13524	-3.2827	1.26169
hsa-miR-20b-5p	-2.77797	-3.13626	1.12897	-3.02926	1.09046	-3.18806	1.14762	-2.462	0.886258
hsa-miR-221-3p	-3.26226	-3.13899	0.962215	-2.87134	0.880171	-3.25672	0.998303	-3.26816	1.00181
hsa-miR-622	-3.26226	-3.14407	0.963772	-3.25794	0.998676	-3.25028	0.99633	-3.2827	1.00627
hsa-miR-193b-5p	-3.26226	-3.14552	0.964214	-3.25794	0.998676	-3.25672	0.998303	-3.2827	1.00627
hsa-miR-199a-5p	-3.26226	-3.14885	0.965238	-2.83484	0.868982	-3.25672	0.998303	-3.25941	0.999126
hsa-miR-557	-2.9142	-3.15073	1.08116	-3.25794	1.11795	-3.07442	1.05498	-2.86015	0.981452
hsa-miR-1539	-2.69603	-3.15265	1.16937	-2.76795	1.02668	-3.03225	1.12471	-3.2827	1.2176
hsa-let-7d-3p	-3.26226	-3.15283	0.966457	-2.87301	0.880683	-3.25398	0.997462	-2.62255	0.803907
hsa-miR-4274	-2.37548	-3.15361	1.32757	-2.81413	1.18466	-2.60618	1.09712	-2.75888	1.1614
hsa-miR-26b-5p	-2.98956	-3.15662	1.05588	-3.1052	1.03868	-3.24261	1.08464	-2.55879	0.855908
hsa-let-7c	-3.26226	-3.17091	0.972	-3.09552	0.948888	-3.1183	0.955871	-3.05074	0.935162
hsa-miR-484	-3.21325	-3.17175	0.987085	-2.88812	0.898814	-3.05039	0.949316	-3.2827	1.02161
hsa-miR-373-5p	-3.17592	-3.17698	1.00033	-3.25794	1.02583	-3.24996	1.02331	-3.2827	1.03362
hsa-miR-187-5p	-2.90678	-3.18423	1.09545	-3.25794	1.12081	-3.14217	1.08098	-3.2827	1.12932
hsa-miR-486-3p	-3.22901	-3.20118	0.991384	-2.80523	0.868758	-3.17853	0.984369	-3.20182	0.991581
hsa-miR-331-3p	-3.26226	-3.21118	0.984343	-2.90204	0.889581	-3.16398	0.969874	-3.09595	0.949022
hsa-miR-610	-3.26226	-3.21125	0.984363	-3.25794	0.998676	-3.25672	0.998303	-3.2827	1.00627
hsa-miR-494	-3.15892	-3.21605	1.01809	-3.17153	1.00399	-2.51841	0.79724	-2.19986	0.696397
hsa-miR-29a-3p	-3.20852	-3.21652	1.00249	-3.12861	0.975093	-3.01855	0.940792	-2.82966	0.881919
hsa-miR-199a-3p	-3.26226	-3.22625	0.988961	-2.20459	0.675787	-3.25672	0.998303	-2.83755	0.869812
hsa-miR-125a-5p	-3.26226	-3.23011	0.990146	-3.19872	0.980524	-3.25672	0.998303	-3.05608	0.936799
hsa-miR-101-3p	-3.09771	-3.23622	1.04471	-3.25794	1.05173	-3.11539	1.00571	-3.2827	1.05972
hsa-miR-483-3p	-3.08845	-3.2393	1.04884	-2.62337	0.849413	-2.79745	0.905777	-0.498228	0.16132
hsa-miR-1260b	-3.26226	-3.23941	0.992996	-3.25794	0.998676	-3.15972	0.96857	-3.25045	0.996381
hsa-miR-3620-3p	-3.20881	-3.23948	1.00956	-3.25794	1.01531	-3.2333	1.00763	-3.2827	1.02303
hsa-miR-3917	-3.26226	-3.23974	0.993096	-3.25794	0.998676	-3.23935	0.992977	-3.25128	0.996634
hsa-miR-1273e	-3.26226	-3.24016	0.993226	-3.25794	0.998676	-3.25672	0.998303	-3.2827	1.00627
hsa-miR-550a-5p	-2.52995	-3.25339	1.28595	-3.05476	1.20744	-2.70482	1.06912	-3.2827	1.29754
hsa-miR-18b-3p	-2.59226	-3.25339	1.25504	-2.97836	1.14894	-3.06751	1.18334	-3.2827	1.26635
hsa-miR-3667-5p	-2.94581	-3.25339	1.10441	-3.25794	1.10596	-3.11289	1.05672	-3.2827	1.11436
hsa-miR-198	-2.94833	-3.25339	1.10347	-3.25794	1.10501	-3.11382	1.05613	-3.2827	1.11341
hsa-miR-877-5p	-3.00402	-3.25339	1.08301	-3.25794	1.08453	-3.22944	1.07504	-3.2827	1.09277
hsa-miR-3202	-3.0187	-3.25339	1.07775	-3.25794	1.07925	-3.23957	1.07317	-3.2827	1.08746
hsa-miR-1973	-2.97716	-3.25339	1.09278	-3.18846	1.07097	-2.5921	0.870661	-3.2827	1.10263
hsa-miR-564	-3.05253	-3.25339	1.0658	-3.25794	1.06729	-3.25375	1.06592	-3.2827	1.0754
hsa-miR-548q	-3.10425	-3.25339	1.04804	-3.25794	1.04951	-3.16429	1.01934	-3.07912	0.991904
hsa-miR-1182	-3.11148	-3.25339	1.04561	-3.25794	1.04707	-3.12775	1.00523	-3.2827	1.05503
hsa-miR-663a	-3.11612	-3.25339	1.04405	-3.25794	1.04551	-3.16892	1.01694	-3.2827	1.05346
hsa-miR-3945	-3.11915	-3.25339	1.04304	-3.25794	1.0445	-3.21437	1.03053	-3.2827	1.05243
hsa-let-7b-3p	-2.97645	-3.25339	1.09304	-3.08225	1.03554	-3.25672	1.09416	-2.85053	0.957695
hsa-miR-4314	-3.15846	-3.25339	1.03005	-3.25794	1.0315	-3.17829	1.00628	-3.2827	1.03933
hsa-miR-3152-3p	-3.1591	-3.25339	1.02984	-3.25794	1.03129	-2.82386	0.89388	-2.96027	0.93706
hsa-miR-4299	-3.15981	-3.25339	1.02961	-3.25794	1.03105	-3.2537	1.02971	-3.2827	1.03889
hsa-miR-3137	-3.16558	-3.25339	1.02774	-3.25794	1.02917	-3.14352	0.993029	-3.2827	1.037
hsa-miR-936	-3.18455	-3.25339	1.02162	-3.25794	1.02305	-3.19965	1.00474	-3.2827	1.03082
hsa-miR-30c-1-3p	-3.21279	-3.25339	1.01264	-3.25794	1.01405	-3.25363	1.01271	-3.2827	1.02176
hsa-miR-1274a_v16.0	-3.26226	-3.25339	0.997281	-3.25794	0.998676	-3.12068	0.956602	-3.26851	1.00192
hsa-miR-1287	-3.26226	-3.25339	0.997281	-3.25794	0.998676	-2.65127	0.81271	-3.26908	1.00209
hsa-miR-2278	-3.26226	-3.25339	0.997281	-3.25794	0.998676	-3.25672	0.998303	-2.64932	0.812112
hsa-miR-3149	-3.26226	-3.25339	0.997281	-3.25794	0.998676	-3.25672	0.998303	-1.89767	0.581704
hsa-miR-32-3p	-3.26226	-3.25339	0.997281	-3.25794	0.998676	-3.25672	0.998303	-1.89152	0.579821
hsa-miR-363-3p	-3.26226	-3.25339	0.997281	-3.25794	0.998676	-3.20653	0.982917	-3.15549	0.967271
hsa-miR-595	-3.26226	-3.25339	0.997281	-3.25794	0.998676	-3.25672	0.998303	-2.17538	0.666833
hsa-miR-1180	-3.26226	-3.25339	0.997281	-3.25794	0.998676	-3.25672	0.998303	-3.02806	0.92821
hsa-miR-1224-3p	-3.26226	-3.25339	0.997281	-3.25794	0.998676	-3.25672	0.998303	-3.0473	0.934106
hsa-miR-1228-5p	-3.26226	-3.25339	0.997281	-3.25794	0.998676	-3.25672	0.998303	-2.95914	0.907084
hsa-miR-1306-3p	-3.26226	-3.25339	0.997281	-3.25794	0.998676	-3.25672	0.998303	-2.96479	0.908815
hsa-miR-139-3p	-3.26226	-3.25339	0.997281	-3.25794	0.998676	-3.24249	0.993941	-3.2827	1.00627
hsa-miR-18b-5p	-3.26226	-3.25339	0.997281	-3.25794	0.998676	-3.25409	0.997496	-3.2827	1.00627
hsa-miR-195-3p	-3.26226	-3.25339	0.997281	-3.25794	0.998676	-3.25672	0.998303	-3.26956	1.00224
hsa-miR-206	-3.26226	-3.25339	0.997281	-3.25794	0.998676	-3.25672	0.998303	-3.22139	0.987471
hsa-miR-222-3p	-3.26226	-3.25339	0.997281	-3.25794	0.998676	-3.14812	0.965014	-3.2827	1.00627
hsa-miR-297	-3.26226	-3.25339	0.997281	-3.25794	0.998676	-3.25672	0.998303	-3.25902	0.999009
hsa-miR-30a-5p	-3.26226	-3.25339	0.997281	-3.25794	0.998676	-3.24998	0.996237	-3.2827	1.00627
hsa-miR-3148	-3.26226	-3.25339	0.997281	-3.25794	0.998676	-3.25672	0.998303	-2.7001	0.827679
hsa-miR-3181	-3.26226	-3.25339	0.997281	-3.25794	0.998676	-3.25058	0.99642	-3.2827	1.00627
hsa-miR-3190-3p	-3.26226	-3.25339	0.997281	-3.25794	0.998676	-2.9302	0.898212	-3.25068	0.996451
hsa-miR-326	-3.26226	-3.25339	0.997281	-3.25794	0.998676	-3.16025	0.968731	-3.2827	1.00627
hsa-miR-34a-5p	-3.26226	-3.25339	0.997281	-3.25794	0.998676	-3.25672	0.998303	-3.26867	1.00197
hsa-miR-3647-3p_v17.0	-3.26226	-3.25339	0.997281	-3.25794	0.998676	-3.25672	0.998303	-3.26021	0.999373
hsa-miR-3907	-3.26226	-3.25339	0.997281	-3.25794	0.998676	-3.25672	0.998303	-3.22968	0.990013
hsa-miR-501-5p	-3.26226	-3.25339	0.997281	-3.25794	0.998676	-3.25429	0.997559	-3.2827	1.00627
hsa-miR-601	-3.26226	-3.25339	0.997281	-3.25794	0.998676	-3.23624	0.992024	-3.2827	1.00627
hsa-miR-670	-3.26226	-3.25339	0.997281	-3.25794	0.998676	-3.25672	0.998303	-2.9746	0.911822
hsa-miR-711	-3.26226	-3.25339	0.997281	-3.25794	0.998676	-3.2513	0.996641	-3.2827	1.00627
hsa-miR-885-5p	-3.26226	-3.25339	0.997281	-3.25794	0.998676	-3.25672	0.998303	-2.81773	0.863737
hsa-miR-301a-3p	-3.26226	-3.25339	0.997281	-3.2349	0.991613	-3.25037	0.996358	-3.2827	1.00627
hsa-miR-27b-3p	-3.26226	-3.25339	0.997281	-3.21179	0.98453	-3.25672	0.998303	-3.26849	1.00191
hsa-miR-1307-3p	-3.26226	-3.25339	0.997281	-3.20915	0.983721	-3.25672	0.998303	-3.2827	1.00627
hsa-miR-30b-5p	-3.26226	-3.25339	0.997281	-3.18395	0.975996	-3.25672	0.998303	-3.17248	0.972479
hsa-miR-30c-5p	-3.26226	-3.25339	0.997281	-3.17988	0.974749	-3.16615	0.970539	-3.2827	1.00627
hsa-miR-21-3p	-3.26226	-3.25339	0.997281	-3.17079	0.971963	-3.25672	0.998303	-3.2827	1.00627
hsa-miR-23b-3p	-3.26226	-3.25339	0.997281	-3.16822	0.971175	-3.25672	0.998303	-3.2827	1.00627
hsa-miR-125a-3p	-3.26226	-3.25339	0.997281	-3.16709	0.970828	-3.25672	0.998303	-3.2827	1.00627
hsa-miR-664a-3p	-3.26226	-3.25339	0.997281	-3.15869	0.968253	-3.25672	0.998303	-3.2827	1.00627
hsa-miR-365a-3p	-3.26226	-3.25339	0.997281	-3.15582	0.967372	-3.25672	0.998303	-3.2827	1.00627
hsa-miR-210	-3.26226	-3.25339	0.997281	-3.15497	0.967111	-3.22599	0.988883	-3.2827	1.00627
hsa-miR-142-5p	-3.26226	-3.25339	0.997281	-3.11727	0.955555	-3.13482	0.960935	-3.2827	1.00627
hsa-miR-4290	-3.26226	-3.25339	0.997281	-2.95605	0.906136	-3.25672	0.998303	-2.7486	0.842545
