# Supplementary material for: Absolute quantification of cell-free microRNAs in cancer patients
Source: Oncotarget. 2015 May 2;6(16):14545–55. doi: 10.18632/oncotarget.3859 (PMC4546486; doi:10.18632/oncotarget.3859)
Supplement: Supplementary file 3 [file oncotarget-06-14545-s003.xlsx]

## Sheet: STable
Supplementary Table 1 - Levels of cell-free microRNAs measured by small-RNA sequencing. Reads Per Kilobase per Million (RPKM) values in plasma or serum pools of samples are reported.
feature_id	BC serum (RPKM)	C serum (RPKM)	BC plasma (RPKM)	LC plasma (RPKM)	Melanoma plasma (RPKM)	CRC plasma (RPKM)	C plasma (RPKM)
MIMAT0001631_hsa-miR-451a	31146.3	160333	73286.9	17215.2	11614.4	10288	83954.5
MIMAT0000280_hsa-miR-223-3p	21848.9	26176.8	22580.3	2171.28	3318.39	3429.34	11166.4
MIMAT0000074_hsa-miR-19b-3p	3334.94	18056.8	15535.8	3412.01	1763.39	2270.93	17010.3
MIMAT0000074_hsa-miR-19b-3p	3334.94	18056.8	15535.8	3412.01	1763.39	2270.93	17010.3
MIMAT0000440_hsa-miR-191-5p	2000.96	7704.22	9473.05	1483.48	881.697	1261.63	11076.5
MIMAT0000510_hsa-miR-320a	1859.48	8054.41	84775.2	26675.7	35211.8	62783.3	35980.5
MIMAT0000069_hsa-miR-16-5p	1859.48	5034	792.291	0	921.774	263.795	1240.71
MIMAT0000069_hsa-miR-16-5p	1859.48	5034	792.291	0	921.774	263.795	1240.71
MIMAT0000445_hsa-miR-126-3p	1627.05	2517	792.291	0	184.355	263.795	2067.85
MIMAT0000449_hsa-miR-146a-5p	1162.18	2013.6	1188.44	155.092	921.774	791.385	1240.71
MIMAT0019902_hsa-miR-4757-3p	1162.18	503.401	1188.44	930.549	368.71	1055.18	413.569
MIMAT0000278_hsa-miR-221-3p	1111.65	240.757	2273.53	148.349	881.697	1261.63	1977.94
MIMAT0002177_hsa-miR-486-5p	929.74	15857.1	14261.2	8064.76	3871.45	2374.16	19024.2
MIMAT0000455_hsa-miR-185-5p	929.74	8809.51	15449.7	3877.29	3134.03	3429.34	12407.1
MIMAT0000062_hsa-let-7a-5p	929.74	755.101	1188.44	0	0	263.795	1654.28
MIMAT0000062_hsa-let-7a-5p	929.74	755.101	1188.44	0	0	263.795	1654.28
MIMAT0000062_hsa-let-7a-5p	929.74	755.101	1188.44	0	0	263.795	1654.28
MIMAT0003393_hsa-miR-425-5p	889.317	2889.08	4168.14	593.394	352.679	252.326	2373.53
MIMAT0000222_hsa-miR-192-5p	730.51	263.686	0	162.477	0	0	0
MIMAT0000444_hsa-miR-126-5p	730.51	263.686	0	0	0	1934.5	1299.79
MIMAT0000076_hsa-miR-21-5p	697.305	251.7	0	0	184.355	0	413.569
MIMAT0004748_hsa-miR-423-5p	666.988	3129.84	14020.1	3412.01	5290.18	4289.54	11076.5
MIMAT0000078_hsa-miR-23a-3p	487.007	263.686	0	0	0	0	433.263
MIMAT0000084_hsa-miR-27a-3p	487.007	263.686	0	0	0	0	0
MIMAT0000414_hsa-let-7g-5p	464.87	1258.5	396.146	0	0	0	0
MIMAT0000063_hsa-let-7b-5p	464.87	1006.8	7922.91	1085.64	1290.48	1318.98	4549.26
MIMAT0000421_hsa-miR-122-5p	464.87	1006.8	1980.73	465.275	0	263.795	1654.28
MIMAT0000415_hsa-let-7i-5p	464.87	1006.8	396.146	0	0	527.59	827.138
MIMAT0000082_hsa-miR-26a-5p	464.87	503.401	396.146	0	184.355	0	413.569
MIMAT0000082_hsa-miR-26a-5p	464.87	503.401	396.146	0	184.355	0	413.569
MIMAT0000065_hsa-let-7d-5p	464.87	503.401	396.146	0	0	0	0
MIMAT0000070_hsa-miR-17-5p	444.659	1685.3	1136.77	296.697	0	504.652	1186.76
MIMAT0000073_hsa-miR-19a-3p	444.659	1444.54	0	0	0	252.326	395.588
MIMAT0000443_hsa-miR-125a-5p	426.131	692.176	1815.67	142.167	168.992	725.437	0
MIMAT0015055_hsa-miR-3178	300.798	0	0	0	0	0	0
MIMAT0006764_hsa-miR-320d	269.135	291.442	1376.08	179.58	1280.78	2749.02	0
MIMAT0006764_hsa-miR-320d	269.135	291.442	1376.08	179.58	1280.78	2749.02	0
MIMAT0005793_hsa-miR-320c	255.679	830.611	871.52	682.403	1825.11	3482.1	909.852
MIMAT0005793_hsa-miR-320c	255.679	830.611	871.52	682.403	1825.11	3482.1	909.852
MIMAT0004597_hsa-miR-140-3p	243.503	791.058	2905.07	487.431	193.134	276.357	2166.31
MIMAT0000418_hsa-miR-23b-3p	243.503	263.686	0	0	0	0	0
MIMAT0000732_hsa-miR-378a-3p	243.503	0	3735.09	1299.82	2124.47	1934.5	1733.05
MIMAT0004697_hsa-miR-151a-5p	243.503	0	415.01	0	579.401	0	433.263
MIMAT0000733_hsa-miR-379-5p	243.503	0	0	0	0	0	0
MIMAT0000092_hsa-miR-92a-3p	232.435	1510.2	1584.58	310.183	184.355	0	413.569
MIMAT0000092_hsa-miR-92a-3p	232.435	1510.2	1584.58	310.183	184.355	0	413.569
MIMAT0000080_hsa-miR-24-3p	232.435	755.101	792.291	155.092	737.42	0	413.569
MIMAT0000080_hsa-miR-24-3p	232.435	755.101	792.291	155.092	737.42	0	413.569
MIMAT0000068_hsa-miR-15a-5p	232.435	755.101	0	0	0	0	413.569
MIMAT0000081_hsa-miR-25-3p	232.435	503.401	0	310.183	184.355	263.795	0
MIMAT0004614_hsa-miR-193a-5p	232.435	251.7	396.146	620.366	368.71	263.795	827.138
MIMAT0005825_hsa-miR-1180	232.435	251.7	396.146	0	0	0	0
MIMAT0004484_hsa-let-7d-3p	232.435	251.7	0	0	0	0	0
MIMAT0000227_hsa-miR-197-3p	232.435	0	2376.87	310.183	184.355	263.795	1654.28
MIMAT0000267_hsa-miR-210	232.435	0	792.291	310.183	184.355	0	413.569
MIMAT0003338_hsa-miR-660-5p	232.435	0	792.291	0	0	527.59	827.138
MIMAT0000425_hsa-miR-130a-3p	232.435	0	396.146	0	184.355	0	0
MIMAT0002876_hsa-miR-505-3p	232.435	0	0	0	0	0	827.138
MIMAT0002176_hsa-miR-485-3p	232.435	0	0	0	0	0	0
MIMAT0017392_hsa-miR-3200-5p	232.435	0	0	0	0	0	0
MIMAT0000093_hsa-miR-93-5p	222.329	2889.08	1136.77	445.045	176.339	0	395.588
MIMAT0000101_hsa-miR-103a-3p	222.329	963.027	1515.69	296.697	529.018	756.977	2373.53
MIMAT0000101_hsa-miR-103a-3p	222.329	963.027	1515.69	296.697	529.018	756.977	2373.53
MIMAT0000437_hsa-miR-145-5p	222.329	722.27	1894.61	148.349	529.018	252.326	395.588
MIMAT0000753_hsa-miR-342-3p	222.329	722.27	757.844	148.349	176.339	0	395.588
MIMAT0000434_hsa-miR-142-3p	222.329	0	378.922	0	352.679	0	395.588
MIMAT0003339_hsa-miR-421	222.329	0	378.922	0	0	0	0
MIMAT0025848_hsa-miR-6511b-3p	222.329	0	0	0	0	0	0
MIMAT0025848_hsa-miR-6511b-3p	222.329	0	0	0	0	0	0
MIMAT0002174_hsa-miR-484	0	2265.3	4753.75	1395.82	737.42	0	4962.83
MIMAT0004672_hsa-miR-106b-3p	0	1258.5	792.291	155.092	921.774	0	1654.28
MIMAT0000436_hsa-miR-144-3p	0	1107.48	0	0	0	0	0
MIMAT0000417_hsa-miR-15b-5p	0	1006.8	396.146	155.092	184.355	0	413.569
MIMAT0005792_hsa-miR-320b	0	755.101	2376.87	775.458	1843.55	1582.77	1654.28
MIMAT0005792_hsa-miR-320b	0	755.101	2376.87	775.458	1843.55	1582.77	1654.28
MIMAT0000067_hsa-let-7f-5p	0	755.101	396.146	0	0	0	413.569
MIMAT0000067_hsa-let-7f-5p	0	755.101	396.146	0	0	0	413.569
MIMAT0001340_hsa-miR-423-3p	0	722.27	757.844	741.742	0	504.652	1186.76
MIMAT0003322_hsa-miR-652-3p	0	527.372	415.01	324.954	193.134	552.714	433.263
MIMAT0000680_hsa-miR-106b-5p	0	527.372	0	0	0	0	0
MIMAT0000077_hsa-miR-22-3p	0	503.401	2376.87	775.458	553.065	263.795	1240.71
MIMAT0000423_hsa-miR-125b-5p	0	503.401	396.146	155.092	184.355	527.59	413.569
MIMAT0000423_hsa-miR-125b-5p	0	503.401	396.146	155.092	184.355	527.59	413.569
MIMAT0000245_hsa-miR-30d-5p	0	503.401	0	0	0	263.795	0
MIMAT0000104_hsa-miR-107	0	481.514	757.844	445.045	0	0	395.588
MIMAT0000256_hsa-miR-181a-5p	0	481.514	378.922	296.697	0	0	395.588
MIMAT0000256_hsa-miR-181a-5p	0	481.514	378.922	296.697	0	0	395.588
MIMAT0019815_hsa-miR-4710	0	307.634	0	0	225.323	0	505.473
MIMAT0000762_hsa-miR-324-3p	0	276.87	1307.28	0	202.79	290.175	909.852
MIMAT0004949_hsa-miR-877-5p	0	276.87	0	0	0	0	0
MIMAT0004957_hsa-miR-760	0	276.87	0	0	0	0	0
MIMAT0004810_hsa-miR-629-5p	0	263.686	415.01	0	0	276.357	0
MIMAT0019856_hsa-miR-4732-3p	0	263.686	0	162.477	0	0	0
MIMAT0000083_hsa-miR-26b-5p	0	263.686	0	0	0	0	0
MIMAT0000757_hsa-miR-151a-3p	0	263.686	0	0	0	0	0
MIMAT0004779_hsa-miR-509-5p	0	263.686	0	0	0	0	0
MIMAT0004779_hsa-miR-509-5p	0	263.686	0	0	0	0	0
MIMAT0005951_hsa-miR-1307-3p	0	251.7	5149.89	310.183	737.42	2374.16	2481.41
MIMAT0001639_hsa-miR-409-3p	0	251.7	1188.44	0	184.355	0	827.138
MIMAT0004518_hsa-miR-16-2-3p	0	251.7	792.291	155.092	0	0	1654.28
MIMAT0000731_hsa-miR-378a-5p	0	251.7	396.146	0	0	0	413.569
MIMAT0003258_hsa-miR-590-5p	0	251.7	396.146	0	0	0	0
MIMAT0004673_hsa-miR-29c-5p	0	251.7	0	155.092	368.71	0	0
MIMAT0000243_hsa-miR-148a-3p	0	251.7	0	0	0	0	413.569
MIMAT0000689_hsa-miR-99b-5p	0	251.7	0	0	0	0	0
MIMAT0000692_hsa-miR-30e-5p	0	251.7	0	0	0	0	0
MIMAT0004509_hsa-miR-93-3p	0	251.7	0	0	0	0	0
MIMAT0004586_hsa-miR-15b-3p	0	251.7	0	0	0	0	0
MIMAT0019749_hsa-miR-4669	0	251.7	0	0	0	0	0
MIMAT0000072_hsa-miR-18a-5p	0	240.757	378.922	0	176.339	0	0
MIMAT0003306_hsa-miR-636	0	240.757	0	0	0	0	395.588
MIMAT0000100_hsa-miR-29b-3p	0	240.757	0	0	0	0	0
MIMAT0000100_hsa-miR-29b-3p	0	240.757	0	0	0	0	0
MIMAT0003244_hsa-miR-579	0	240.757	0	0	0	0	0
MIMAT0000259_hsa-miR-182-5p	0	230.725	0	0	0	0	0
MIMAT0003256_hsa-miR-589-3p	0	230.725	0	0	0	0	0
MIMAT0004945_hsa-miR-744-5p	0	0	3565.31	155.092	184.355	263.795	1654.28
MIMAT0010133_hsa-miR-2110	0	0	2773.02	930.549	737.42	0	413.569
MIMAT0000756_hsa-miR-326	0	0	1743.04	511.802	202.79	870.524	909.852
MIMAT0000433_hsa-miR-142-5p	0	0	1660.04	0	193.134	552.714	0
MIMAT0003880_hsa-miR-671-5p	0	0	1515.69	296.697	0	0	0
MIMAT0004762_hsa-miR-486-3p	0	0	1245.03	0	0	0	0
MIMAT0000447_hsa-miR-134	0	0	1188.44	0	184.355	1055.18	1240.71
MIMAT0000451_hsa-miR-150-5p	0	0	1188.44	0	0	0	827.138
MIMAT0003888_hsa-miR-766-3p	0	0	1188.44	0	0	0	0
MIMAT0000764_hsa-miR-339-5p	0	0	1136.77	0	0	504.652	0
MIMAT0022727_hsa-miR-1307-5p	0	0	830.019	487.431	0	276.357	0
MIMAT0007881_hsa-miR-1908	0	0	830.019	0	579.401	276.357	0
MIMAT0000260_hsa-miR-182-3p	0	0	830.019	0	0	0	0
MIMAT0000071_hsa-miR-17-3p	0	0	792.291	775.458	0	263.795	413.569
MIMAT0000456_hsa-miR-186-5p	0	0	792.291	310.183	0	263.795	413.569
MIMAT0000751_hsa-miR-330-3p	0	0	757.844	148.349	0	0	395.588
MIMAT0018076_hsa-miR-3656	0	0	512.659	0	0	0	0
MIMAT0023712_hsa-miR-6087	0	0	484.178	189.556	0	0	505.473
MIMAT0000720_hsa-miR-376c-3p	0	0	415.01	0	0	0	0
MIMAT0004494_hsa-miR-21-3p	0	0	415.01	0	0	0	0
MIMAT0000446_hsa-miR-127-3p	0	0	396.146	155.092	184.355	527.59	0
MIMAT0004502_hsa-miR-28-3p	0	0	396.146	155.092	0	263.795	0
MIMAT0003239_hsa-miR-574-3p	0	0	396.146	155.092	0	0	0
MIMAT0000420_hsa-miR-30b-5p	0	0	396.146	0	0	263.795	413.569
MIMAT0000064_hsa-let-7c	0	0	396.146	0	0	263.795	0
MIMAT0004563_hsa-miR-199b-3p	0	0	396.146	0	0	0	413.569
MIMAT0000097_hsa-miR-99a-5p	0	0	396.146	0	0	0	0
MIMAT0000265_hsa-miR-204-5p	0	0	396.146	0	0	0	0
MIMAT0000266_hsa-miR-205-5p	0	0	396.146	0	0	0	0
MIMAT0000691_hsa-miR-130b-3p	0	0	396.146	0	0	0	0
MIMAT0000759_hsa-miR-148b-3p	0	0	396.146	0	0	0	0
MIMAT0001343_hsa-miR-425-3p	0	0	396.146	0	0	0	0
MIMAT0001635_hsa-miR-452-5p	0	0	396.146	0	0	0	0
MIMAT0003330_hsa-miR-654-5p	0	0	396.146	0	0	0	0
MIMAT0004605_hsa-miR-129-2-3p	0	0	396.146	0	0	0	0
MIMAT0005901_hsa-miR-1249	0	0	396.146	0	0	0	0
MIMAT0015032_hsa-miR-3158-3p	0	0	396.146	0	0	0	0
MIMAT0015032_hsa-miR-3158-3p	0	0	396.146	0	0	0	0
MIMAT0018965_hsa-miR-4446-3p	0	0	396.146	0	0	0	0
MIMAT0021117_hsa-miR-5187-5p	0	0	396.146	0	0	0	0
MIMAT0022698_hsa-miR-345-3p	0	0	396.146	0	0	0	0
MIMAT0019739_hsa-miR-4665-5p	0	0	378.922	0	0	252.326	0
MIMAT0005943_hsa-miR-1292-5p	0	0	348.608	0	0	0	0
MIMAT0022709_hsa-miR-652-5p	0	0	348.608	0	0	0	0
MIMAT0019071_hsa-miR-4532	0	0	0	401.413	0	341.382	0
MIMAT0004761_hsa-miR-483-5p	0	0	0	310.183	1474.84	263.795	413.569
MIMAT0015072_hsa-miR-320e	0	0	0	189.556	0	0	0
MIMAT0000279_hsa-miR-222-3p	0	0	0	162.477	0	276.357	0
MIMAT0005459_hsa-miR-1224-3p	0	0	0	162.477	0	0	0
MIMAT0003886_hsa-miR-769-5p	0	0	0	155.092	184.355	1055.18	0
MIMAT0022726_hsa-miR-1306-5p	0	0	0	155.092	184.355	263.795	0
MIMAT0005573_hsa-miR-1225-3p	0	0	0	155.092	0	527.59	0
MIMAT0019072_hsa-miR-4533	0	0	0	155.092	0	263.795	0
MIMAT0004780_hsa-miR-532-3p	0	0	0	155.092	0	0	413.569
MIMAT0002809_hsa-miR-146b-5p	0	0	0	155.092	0	0	0
MIMAT0004495_hsa-miR-22-5p	0	0	0	155.092	0	0	0
MIMAT0005884_hsa-miR-1294	0	0	0	155.092	0	0	0
MIMAT0019772_hsa-miR-4685-3p	0	0	0	155.092	0	0	0
MIMAT0004702_hsa-miR-339-3p	0	0	0	148.349	176.339	0	0
MIMAT0019807_hsa-miR-4707-5p	0	0	0	148.349	0	0	0
MIMAT0019957_hsa-miR-4787-3p	0	0	0	142.167	0	0	0
MIMAT0016847_hsa-miR-378c	0	0	0	136.481	0	0	0
MIMAT0004682_hsa-miR-361-3p	0	0	0	0	352.679	0	0
MIMAT0000690_hsa-miR-296-5p	0	0	0	0	193.134	0	433.263
MIMAT0000707_hsa-miR-363-3p	0	0	0	0	184.355	0	0
MIMAT0002807_hsa-miR-491-5p	0	0	0	0	184.355	0	0
MIMAT0002852_hsa-miR-517a-3p	0	0	0	0	184.355	0	0
MIMAT0003296_hsa-miR-627	0	0	0	0	184.355	0	0
MIMAT0005878_hsa-miR-1287	0	0	0	0	184.355	0	0
MIMAT0018946_hsa-miR-548ad	0	0	0	0	184.355	0	0
MIMAT0003340_hsa-miR-542-5p	0	0	0	0	176.339	0	0
MIMAT0009451_hsa-miR-1976	0	0	0	0	0	290.175	0
MIMAT0018183_hsa-miR-3909	0	0	0	0	0	263.795	413.569
MIMAT0000098_hsa-miR-100-5p	0	0	0	0	0	263.795	0
MIMAT0004515_hsa-miR-29b-2-5p	0	0	0	0	0	263.795	0
MIMAT0004570_hsa-miR-223-5p	0	0	0	0	0	263.795	0
MIMAT0015058_hsa-miR-3180-3p	0	0	0	0	0	263.795	0
MIMAT0015058_hsa-miR-3180-3p	0	0	0	0	0	263.795	0
MIMAT0015058_hsa-miR-3180-3p	0	0	0	0	0	263.795	0
MIMAT0018089_hsa-miR-3667-5p	0	0	0	0	0	263.795	0
MIMAT0000244_hsa-miR-30c-5p	0	0	0	0	0	252.326	0
MIMAT0000244_hsa-miR-30c-5p	0	0	0	0	0	252.326	0
MIMAT0000737_hsa-miR-382-5p	0	0	0	0	0	0	827.138
MIMAT0016873_hsa-miR-4322	0	0	0	0	0	0	433.263
MIMAT0000261_hsa-miR-183-5p	0	0	0	0	0	0	413.569
MIMAT0000681_hsa-miR-29c-3p	0	0	0	0	0	0	413.569
MIMAT0000772_hsa-miR-345-5p	0	0	0	0	0	0	413.569
MIMAT0004497_hsa-miR-24-2-5p	0	0	0	0	0	0	413.569
MIMAT0004700_hsa-miR-331-5p	0	0	0	0	0	0	413.569
MIMAT0004775_hsa-miR-502-3p	0	0	0	0	0	0	413.569
MIMAT0019218_hsa-miR-3194-3p	0	0	0	0	0	0	413.569
MIMAT0000103_hsa-miR-106a-5p	0	0	0	0	0	0	395.588
MIMAT0000231_hsa-miR-199a-5p	0	0	0	0	0	0	395.588
MIMAT0000231_hsa-miR-199a-5p	0	0	0	0	0	0	395.588
MIMAT0000250_hsa-miR-139-5p	0	0	0	0	0	0	395.588
MIMAT0000430_hsa-miR-138-5p	0	0	0	0	0	0	395.588
MIMAT0000430_hsa-miR-138-5p	0	0	0	0	0	0	395.588
MIMAT0000448_hsa-miR-136-5p	0	0	0	0	0	0	395.588
MIMAT0005797_hsa-miR-1301	0	0	0	0	0	0	379.105
