# Supplementary material for: Absolute quantification of cell-free microRNAs in cancer patients
Source: Oncotarget. 2015 May 2;6(16):14545–55. doi: 10.18632/oncotarget.3859 (PMC4546486; doi:10.18632/oncotarget.3859)
Supplement: Supplementary file 4 [file oncotarget-06-14545-s004.xlsx]

## Sheet: STable3
	Supplementary Table 3. Clinical features of patients used in serum/plasma analyses
	Plasma samples		Healthy controls (n=20)	Breast Cancer (n=20)	Lung Cancer (n=20)	Colorectal cancer (n=20)	Melanoma (n=10)	Thyroid Cancer (n=27)
	Age	Mean age	60	60	71	72	60	48
		Range	38-85	41-79	48-80	54-86	28-86	21-76
	Sex	M	17	0	10	12	6	6
		F	3	20 (100%)	10	8	4	21
	Serum samples		Healthy controls Italy (n=30)	Healthy controls USA (n=30)	Lung Cancer (n=20)	Colorectal cancer (n=20)	Melanoma (n=10)	Breast Cancer Italy (n=40)	Breast Cancer USA (n=60)
	Age	Mean	58	52	68	63	56	62	56
		Range (min-max)	26-76	26-85	56-82	49-83	33-82	31-88	34-81
	Sex	M	14 (47%)	0	10 (50%)	7	3	0	0
		F	16 (53%)	30 (100%)	10 (50%)	13	7	40 (100%)	60 (100%)
